# Supplementary material for: Integrative analysis reveals pathways associated with sex reversal in Cynoglossus semilaevis
Source: PeerJ. 2020 Mar 19;8:e8801. doi: 10.7717/peerj.8801 (PMC7085895; doi:10.7717/peerj.8801)
Supplement: Supplemental Information 3 [file peerj-08-8801-s007.txt]

15
36
76
90
54
61
69
86
